# Supplementary material for: Tri-p-tolyl­phosphine
Source: Acta Crystallogr Sect E Struct Rep Online. 2008 Aug 20;64(Pt 9):o1783. doi: 10.1107/S160053680802374X (PMC2960611; doi:10.1107/S160053680802374X)
Supplement: Supplementary file 2 [file e-64-o1783-Isup2.hkl]

# 
# h,k,l, Fc-squared, Fo-squared, sigma(Fo-squared) and status flag 
# 
data_I
_shelx_title ' N in R-3' 
_shelx_refln_list_code          4 
_shelx_F_calc_maximum      234.96 
_exptl_crystal_F_000       972.00 
_reflns_d_resolution_high  0.8344 
 
loop_ 
 _symmetry_equiv_pos_as_xyz 
 'x, y, z' 
 '-y, x-y, z' 
 '-x+y, -x, z' 
 'x+2/3, y+1/3, z+1/3' 
 '-y+2/3, x-y+1/3, z+1/3' 
 '-x+y+2/3, -x+1/3, z+1/3' 
 'x+1/3, y+2/3, z+2/3' 
 '-y+1/3, x-y+2/3, z+2/3' 
 '-x+y+1/3, -x+2/3, z+2/3' 
 '-x, -y, -z' 
 'y, -x+y, -z' 
 'x-y, x, -z' 
 '-x+2/3, -y+1/3, -z+1/3' 
 'y+2/3, -x+y+1/3, -z+1/3' 
 'x-y+2/3, x+1/3, -z+1/3' 
 '-x+1/3, -y+2/3, -z+2/3' 
 'y+1/3, -x+y+2/3, -z+2/3' 
 'x-y+1/3, x+2/3, -z+2/3' 
 
_cell_length_a    12.6562 
_cell_length_b    12.6562 
_cell_length_c    19.6962 
_cell_angle_alpha  90.000 
_cell_angle_beta   90.000 
_cell_angle_gamma 120.000 
 
_shelx_F_squared_multiplier     1.000 
 
loop_ 
 _refln_index_h 
 _refln_index_k 
 _refln_index_l 
 _refln_F_squared_calc 
 _refln_F_squared_meas 
 _refln_F_squared_sigma 
 _refln_observed_status 
  -1   2   0      392.32      477.22      6.36 o 
   0   3   0      942.97      867.55    259.30 o 
  -2   4   0        4.69       48.92     20.89 o 
  -4   5   0      267.52      197.75     61.76 o 
  -1   5   0     3269.83     2900.77     54.85 o 
  -3   6   0      648.49      599.49      8.24 o 
   0   6   0     6625.97     7006.35    140.04 o 
  -5   7   0     3461.80     3214.49    974.72 o 
  -2   7   0      214.72      215.20      6.73 o 
  -7   8   0      203.67      206.59     70.37 o 
  -4   8   0     2296.05     2260.60    420.57 o 
  -1   8   0       37.32       42.31      4.81 o 
  -6   9   0      285.23      275.80     88.07 o 
  -3   9   0      821.24      754.94     28.45 o 
   0   9   0      132.47      131.51      8.54 o 
  -8  10   0     1037.52      923.32    286.92 o 
  -5  10   0     1154.67     1202.18    220.18 o 
  -2  10   0        3.08        7.89      5.86 o 
 -10  11   0      656.98      663.13     27.81 o 
  -7  11   0       21.91       24.41     12.23 o 
  -4  11   0       12.52       14.91      7.02 o 
  -1  11   0        1.63        2.11      5.80 o 
  -9  12   0       91.22       80.37     29.67 o 
  -6  12   0      188.54      193.11     41.55 o 
  -3  12   0      220.72      214.25     15.30 o 
   0  12   0        0.12        0.30      7.43 o 
 -11  13   0        0.14       11.45      7.12 o 
  -8  13   0       13.62        9.38      8.92 o 
  -5  13   0      233.22      230.59     12.89 o 
  -2  13   0       17.96       22.17      7.07 o 
 -10  14   0       32.94       28.96     16.35 o 
  -7  14   0        0.73        0.08      6.63 o 
  -4  14   0      169.92      153.10     11.22 o 
  -9  15   0        2.28        7.09      9.01 o 
  -6  15   0        0.61        1.15      9.92 o 
  -1   1   1    12474.66    12536.33    251.73 o 
  -3   2   1    24202.71    23564.10    250.94 o 
   0   2   1     5297.49     4989.59   1459.58 o 
  -5   3   1      814.43      808.66    151.24 o 
  -2   3   1    17578.86    16685.71    358.92 o 
   1   3   1     1597.85     1540.24     44.25 o 
  -7   4   1     3896.15     3904.61    705.36 o 
  -4   4   1     7980.98     7922.68    100.13 o 
  -1   4   1     2554.00     2664.25     75.23 o 
   2   4   1       32.38       14.90      7.07 o 
  -9   5   1     2770.01     2938.49     82.31 o 
  -6   5   1       17.06        9.64      3.97 o 
  -3   5   1      351.51      445.86     84.66 o 
   0   5   1      454.60      546.61      8.93 o 
   3   5   1      141.82      165.95     11.06 o 
 -11   6   1      210.13      147.88     29.93 o 
  -8   6   1      255.97      326.25     18.76 o 
  -5   6   1       80.07       33.97     14.28 o 
  -2   6   1     4174.36     4572.19    105.47 o 
   1   6   1       43.73       16.16     10.67 o 
   4   6   1      523.02      544.45     15.20 o 
 -13   7   1       39.90       31.00      6.37 o 
 -10   7   1        5.25        4.43      5.23 o 
  -7   7   1      569.13      574.06     15.92 o 
  -4   7   1      219.47      226.78      6.30 o 
  -1   7   1       10.46        4.64      3.22 o 
   2   7   1      341.71      326.12    101.83 o 
   5   7   1      188.46      195.45     71.67 o 
 -15   8   1       27.90       12.03      5.45 o 
 -12   8   1        2.90        4.65      5.91 o 
  -9   8   1       32.03       36.30      5.56 o 
  -6   8   1      692.73      654.68     12.79 o 
  -3   8   1     1457.72     1468.93     23.95 o 
   0   8   1     1076.70      934.13    284.83 o 
   3   8   1      916.59      933.15    284.40 o 
   6   8   1       28.47       14.55     11.32 o 
 -14   9   1       77.53       72.18     11.40 o 
 -11   9   1      319.81      289.49     11.79 o 
  -8   9   1      310.14      286.33     16.18 o 
  -5   9   1     1652.37     1538.20     31.44 o 
  -2   9   1      223.54      235.24      9.16 o 
   1   9   1      213.58      199.16     11.76 o 
   4   9   1      147.49      128.33     50.11 o 
 -13  10   1       49.23       48.37     10.06 o 
 -10  10   1        0.37       16.11      6.38 o 
  -7  10   1      567.02      473.40    146.99 o 
  -4  10   1      185.63      217.48     16.61 o 
  -1  10   1       13.61       22.60     13.37 o 
   2  10   1        8.21        6.89      7.82 o 
 -12  11   1        9.99        3.55     12.31 o 
  -9  11   1      130.03      105.37     33.87 o 
  -6  11   1      280.60      287.85     57.71 o 
  -3  11   1        2.74        7.68      7.60 o 
   0  11   1        0.97        4.49      7.39 o 
   3  11   1        7.05        6.03      8.28 o 
 -11  12   1       12.33       21.00      9.43 o 
  -8  12   1        2.45        0.84      7.57 o 
  -5  12   1       79.44       80.89      8.53 o 
  -2  12   1       26.70       15.03      7.30 o 
   1  12   1       16.74        2.09      8.25 o 
 -13  13   1        5.82        9.52      7.90 o 
 -10  13   1        2.33        7.62      8.59 o 
  -7  13   1       56.83       63.66     10.18 o 
  -4  13   1        1.69        1.54      7.51 o 
  -1  13   1        0.00        3.26      6.84 o 
  -9  14   1       30.22        7.30     16.91 o 
  -6  14   1      125.46      134.41     10.72 o 
  -3  14   1        8.05        6.42      9.73 o 
  -8  15   1        0.02        5.43      6.84 o 
   0   1   2     1446.17     1331.09     13.72 o 
  -2   2   2    48957.38    14766.63  14181.79 o 
   1   2   2     1024.49      829.13    237.82 o 
  -4   3   2      120.60      179.47     37.14 o 
  -1   3   2       44.67       67.46     12.09 o 
   2   3   2       61.69      119.87     51.52 o 
  -6   4   2     1562.10     1809.06     26.96 o 
  -3   4   2     9186.83     9691.90    198.57 o 
   0   4   2     1449.74     1519.65     37.68 o 
   3   4   2       41.07      113.72     54.09 o 
  -8   5   2     1132.46     1066.38    199.99 o 
  -5   5   2    14864.89    14723.10    184.52 o 
  -2   5   2      276.53      337.42     16.38 o 
   1   5   2      955.65      893.85    272.82 o 
   4   5   2      728.24      644.29    203.01 o 
 -10   6   2        4.21        6.96      4.26 o 
  -7   6   2      108.73       85.28      6.31 o 
  -4   6   2      812.84      760.68    146.63 o 
  -1   6   2     1572.62     1507.41     31.87 o 
   2   6   2     2768.89     2882.43     56.38 o 
   5   6   2       68.21       83.69      9.32 o 
 -12   7   2       71.63       64.24     23.38 o 
  -9   7   2       34.26       39.10      5.00 o 
  -6   7   2      594.77      717.66     12.42 o 
  -3   7   2       66.83       94.50      7.92 o 
   0   7   2      238.11      271.14      9.41 o 
   3   7   2      326.01      284.92     85.66 o 
   6   7   2      121.16      177.21     16.26 o 
 -14   8   2       59.24       27.06     17.36 o 
 -11   8   2        0.36        0.94      5.15 o 
  -8   8   2      180.18      212.81     11.26 o 
  -5   8   2      214.37      229.34     46.40 o 
  -2   8   2       30.22       49.79      4.81 o 
   1   8   2      750.93      642.59    200.18 o 
   4   8   2      141.71      156.08     56.12 o 
   7   8   2        3.97        4.76     11.44 o 
 -13   9   2        0.41        2.56      6.42 o 
 -10   9   2       47.22       43.27      7.13 o 
  -7   9   2       52.25      131.62     39.58 o 
  -4   9   2       57.87       72.58      7.42 o 
  -1   9   2      758.85      678.37    190.30 o 
   2   9   2      181.58      167.91     59.41 o 
   5   9   2      288.07      328.28     17.00 o 
 -12  10   2       35.26       39.47     12.88 o 
  -9  10   2       82.10       87.44     26.49 o 
  -6  10   2     1762.17     1736.54    312.82 o 
  -3  10   2     1481.45     1417.48     29.83 o 
   0  10   2       73.09       72.12      8.39 o 
   3  10   2        1.02        7.98      7.93 o 
 -14  11   2       92.75       98.87     10.52 o 
 -11  11   2       73.72       87.45     21.29 o 
  -8  11   2      356.41      327.83    102.51 o 
  -5  11   2      329.84      362.93     12.39 o 
  -2  11   2        1.96        6.05      6.05 o 
   1  11   2        0.38       13.08      6.95 o 
 -13  12   2        0.82        1.70      6.76 o 
 -10  12   2        1.64        6.44      6.88 o 
  -7  12   2       21.38       16.47      6.54 o 
  -4  12   2       35.51       39.33      7.02 o 
  -1  12   2       91.74       86.55      9.36 o 
 -12  13   2       32.85       15.68      8.45 o 
  -9  13   2        3.65        3.50      8.23 o 
  -6  13   2      170.80      149.69     11.66 o 
  -3  13   2       12.41       21.66      7.25 o 
   0  13   2       19.85        9.33     21.38 o 
 -11  14   2      257.52      257.79     85.77 o 
  -8  14   2       24.78       18.27      7.20 o 
  -5  14   2       10.27       22.49     13.10 o 
  -7  15   2        0.64        1.06      7.31 o 
   0   0   3    30868.56    31502.50    300.10 o 
   1   1   3    24787.13    24380.62    456.49 o 
  -1   2   3     1325.44     1044.29    384.42 o 
   2   2   3      871.63      966.27     25.29 o 
  -3   3   3    45330.29    43365.11    926.10 o 
   0   3   3     2105.80     2248.69     94.09 o 
   3   3   3     3201.06     2954.34    850.25 o 
  -5   4   3     5957.22     6163.75     48.80 o 
  -2   4   3      101.93      199.64      8.30 o 
   1   4   3      489.33      359.31    109.83 o 
   4   4   3      566.17      560.55     21.49 o 
  -7   5   3     1199.99     1162.88     27.09 o 
  -4   5   3     4642.46     4896.80    103.46 o 
  -1   5   3        5.83        6.30      2.18 o 
   2   5   3      673.56      552.77    175.36 o 
   5   5   3       95.84       69.80     27.72 o 
  -9   6   3       86.40       57.78      4.93 o 
  -6   6   3      435.37      489.41      9.71 o 
  -3   6   3     1118.61     1066.97     43.42 o 
   0   6   3     2296.16     2375.92     41.18 o 
   3   6   3     4835.69     5143.51     50.53 o 
   6   6   3       11.97       19.61      8.38 o 
 -11   7   3      280.02      257.79      9.48 o 
  -8   7   3      289.29      239.82      8.66 o 
  -5   7   3      978.00     1001.95    185.09 o 
  -2   7   3       86.67       31.38      3.64 o 
   1   7   3     1088.14     1207.95     40.05 o 
   4   7   3       26.11       43.57      9.60 o 
   7   7   3        7.51       22.89     12.42 o 
 -13   8   3       20.75       18.13      6.31 o 
 -10   8   3       63.42       53.15      6.65 o 
  -7   8   3      293.16      277.35      9.65 o 
  -4   8   3     2581.93     2710.99     57.93 o 
  -1   8   3       37.76       14.99      6.21 o 
   2   8   3      819.71      711.53    222.08 o 
   5   8   3      518.95      572.36     30.15 o 
 -12   9   3       36.82       33.64      7.44 o 
  -9   9   3     1797.02     1797.20     42.66 o 
  -6   9   3      265.25      219.33     45.41 o 
  -3   9   3      940.07      865.74     15.55 o 
   0   9   3      154.68      109.21     36.77 o 
   3   9   3       35.06       30.38      8.05 o 
 -14  10   3       54.00       71.43     13.81 o 
 -11  10   3        5.91        2.49      6.81 o 
  -8  10   3       97.53       77.59     21.29 o 
  -5  10   3     3015.42     3118.80     82.82 o 
  -2  10   3       81.34       74.75      7.37 o 
   1  10   3       13.03       16.19      7.24 o 
   4  10   3        5.16        5.15      8.79 o 
 -13  11   3       92.42       99.90     10.50 o 
 -10  11   3        9.02       16.73      6.85 o 
  -7  11   3      422.73      404.88     75.74 o 
  -4  11   3      124.87      110.71      9.16 o 
  -1  11   3      101.52       91.02      8.84 o 
   2  11   3        4.56       25.28      7.09 o 
 -12  12   3        0.63       11.55      7.16 o 
  -9  12   3       66.63       45.15     24.30 o 
  -6  12   3        6.45       14.77      7.29 o 
  -3  12   3       60.83       61.27      8.13 o 
   0  12   3        2.80        0.10      7.82 o 
 -11  13   3       28.99       26.26     10.59 o 
  -8  13   3       70.77      103.06     15.89 o 
  -5  13   3      255.95      219.92     17.10 o 
  -2  13   3      140.63      153.67     10.46 o 
 -10  14   3       87.18       83.16     32.89 o 
  -7  14   3       35.00       36.70      7.94 o 
  -4  14   3      148.28      131.36     11.21 o 
  -1   1   4    55204.06    16484.17  20207.49 o 
  -3   2   4    10681.38     4498.38   3259.18 o 
   0   2   4     8715.02     1446.27   2655.72 o 
  -5   3   4      776.65      795.83    225.69 o 
  -2   3   4    14225.14    13437.33    299.75 o 
   1   3   4     1371.49     1343.96    385.08 o 
  -7   4   4      174.33      156.70     16.75 o 
  -4   4   4       61.63        9.39      4.41 o 
  -1   4   4        4.61       83.07     49.80 o 
   2   4   4        2.74        6.53      4.24 o 
  -9   5   4       88.10       56.92     19.46 o 
  -6   5   4      186.81      157.91      9.93 o 
  -3   5   4     1791.09     2051.15     76.42 o 
   0   5   4     1892.39     2167.24    643.93 o 
   3   5   4      781.68      671.45    211.84 o 
 -11   6   4        6.14        5.10      6.31 o 
  -8   6   4       52.76       54.78      4.93 o 
  -5   6   4     1826.67     1593.62     37.95 o 
  -2   6   4        0.30        0.08      2.41 o 
   1   6   4     2004.14     1828.37    570.51 o 
   4   6   4       49.62       23.63     16.53 o 
 -13   7   4        1.22        0.53     10.44 o 
 -10   7   4       99.12      106.94      7.48 o 
  -7   7   4      198.67      249.28      8.77 o 
  -4   7   4      505.64      487.50     10.16 o 
  -1   7   4       44.45       56.81      4.70 o 
   2   7   4       47.21       18.27      6.39 o 
   5   7   4       13.52       12.24     10.54 o 
 -12   8   4       23.90       32.44      5.77 o 
  -9   8   4       10.46        5.90      5.71 o 
  -6   8   4       65.74       96.37      5.38 o 
  -3   8   4        1.17        0.60      3.79 o 
   0   8   4        1.40        7.81      5.19 o 
   3   8   4        0.02        0.39      6.82 o 
   6   8   4       34.50       28.29     11.56 o 
 -14   9   4        0.00        9.73      5.89 o 
 -11   9   4        0.17        0.62      5.51 o 
  -8   9   4       64.86       50.57      6.94 o 
  -5   9   4      293.24      282.47     20.99 o 
  -2   9   4      207.72      186.22      8.85 o 
   1   9   4      407.98      368.97    113.80 o 
   4   9   4      188.91      145.02     43.53 o 
 -13  10   4       98.29       94.22     10.16 o 
 -10  10   4       75.31       70.05      8.68 o 
  -7  10   4       11.32       18.71      8.73 o 
  -4  10   4        1.99        5.68      6.94 o 
  -1  10   4     1163.14     1275.96     29.29 o 
   2  10   4       30.18       27.94     10.67 o 
 -12  11   4      123.05       96.73     14.87 o 
  -9  11   4       53.08       45.41     11.13 o 
  -6  11   4      785.66      779.45     26.23 o 
  -3  11   4      439.99      451.71     15.91 o 
   0  11   4      203.51      225.92     12.01 o 
   3  11   4       57.10       48.88     14.11 o 
 -11  12   4        0.21        6.76      7.64 o 
  -8  12   4       62.85       66.31     13.36 o 
  -5  12   4       90.84       74.66      9.02 o 
  -2  12   4       47.27       32.28      8.65 o 
   1  12   4        0.06        4.65      7.43 o 
 -10  13   4       11.84       10.97      8.87 o 
  -7  13   4        3.60        9.44      6.64 o 
  -4  13   4      139.25      124.99     10.30 o 
  -1  13   4       11.14        2.75      7.74 o 
  -9  14   4       21.39       46.45      7.50 o 
  -6  14   4       43.98       46.59      8.44 o 
  -3  14   4        0.30        4.25      7.33 o 
   0   1   5     4993.36     4685.13     84.95 o 
  -2   2   5      580.65      629.20     10.98 o 
   1   2   5    10940.59     9634.13   3466.85 o 
  -4   3   5    21794.67    20753.78    504.26 o 
  -1   3   5      779.18     1002.18     26.17 o 
   2   3   5     5457.48     5829.65    160.10 o 
  -6   4   5     2103.45     2259.09     55.48 o 
  -3   4   5      337.23      318.44      5.72 o 
   0   4   5      632.48      775.01     22.66 o 
   3   4   5        0.22        3.49      3.49 o 
  -8   5   5      130.89      118.54      6.18 o 
  -5   5   5    17256.27    17690.31    446.45 o 
  -2   5   5      724.47      745.43     18.02 o 
   1   5   5     2378.74     2770.64     70.25 o 
   4   5   5       24.63       22.13      8.42 o 
 -10   6   5       16.25        8.86      5.51 o 
  -7   6   5      700.94      651.84     12.23 o 
  -4   6   5       33.91       10.37      4.68 o 
  -1   6   5        0.10        8.01      4.91 o 
   2   6   5      839.36      732.91    218.05 o 
   5   6   5     2177.75     2038.55    651.52 o 
 -12   7   5       99.93      111.10      8.75 o 
  -9   7   5      403.22      402.40     10.52 o 
  -6   7   5      750.79      832.27     26.41 o 
  -3   7   5       12.21        6.46      2.91 o 
   0   7   5        4.55        4.35      4.35 o 
   3   7   5      160.17      158.73      9.48 o 
   6   7   5      185.48      183.04     18.38 o 
 -14   8   5       11.94        6.26      9.49 o 
 -11   8   5       11.50        0.69      5.00 o 
  -8   8   5      151.57      184.52      9.96 o 
  -5   8   5      924.29      998.10     29.02 o 
  -2   8   5      414.47      381.36     11.71 o 
   1   8   5      249.20      250.44     82.76 o 
   4   8   5       30.13       53.78      7.92 o 
 -13   9   5       42.31       54.03      6.56 o 
 -10   9   5        0.47        2.05      6.26 o 
  -7   9   5        3.93        1.72      4.99 o 
  -4   9   5       12.90       11.52      5.41 o 
  -1   9   5      529.16      570.69     16.43 o 
   2   9   5       42.69      178.09     86.21 o 
   5   9   5        0.04        1.84      9.58 o 
 -12  10   5        0.15        2.47      7.33 o 
  -9  10   5       62.59       73.51      8.60 o 
  -6  10   5       15.61       14.60     10.97 o 
  -3  10   5     1340.48     1236.35     20.78 o 
   0  10   5      241.80      219.14     69.97 o 
   3  10   5       16.49        8.62      8.62 o 
 -14  11   5        1.32       10.56      6.79 o 
 -11  11   5      550.38      566.93     17.84 o 
  -8  11   5       73.24       85.06      7.54 o 
  -5  11   5      556.46      564.49     25.55 o 
  -2  11   5      221.45      218.65     11.53 o 
   1  11   5        0.18        8.27      8.27 o 
 -13  12   5       21.09       31.36      8.10 o 
 -10  12   5        5.22        0.28      7.66 o 
  -7  12   5       26.66       11.65     12.76 o 
  -4  12   5       32.36       28.18      7.50 o 
  -1  12   5        8.75        8.62      8.04 o 
 -12  13   5       21.06       34.83      8.87 o 
  -9  13   5       39.17       39.40     12.44 o 
  -6  13   5       32.30       25.78      7.59 o 
  -3  13   5       82.85       80.18     11.12 o 
 -11  14   5       34.22       15.50      8.84 o 
  -8  14   5       87.18       90.77     10.30 o 
  -5  14   5       28.92       11.08      7.44 o 
   0   0   6       97.19        0.43      2.24 o 
   1   1   6     8046.49     8362.17    133.91 o 
  -1   2   6      213.97      212.41     10.28 o 
   2   2   6      797.20      784.33     14.77 o 
  -3   3   6     6079.29     5912.00    104.61 o 
   0   3   6     7346.17     6481.35   2341.93 o 
   3   3   6     1189.32     1245.00     24.66 o 
  -5   4   6     4835.43     4870.84    119.40 o 
  -2   4   6     3665.81     2844.99    520.20 o 
   1   4   6     5514.03     5352.10   1623.44 o 
   4   4   6     1575.36     1425.42     29.38 o 
  -7   5   6       31.93       34.43      5.23 o 
  -4   5   6     7703.87     7560.55    163.56 o 
  -1   5   6      999.77     1447.42     53.00 o 
   2   5   6      173.32      141.31     48.00 o 
   5   5   6     1437.21     1411.83     30.33 o 
  -9   6   6      125.55      129.60      9.05 o 
  -6   6   6     2739.00     2553.90     47.86 o 
  -3   6   6       59.69      130.75     19.74 o 
   0   6   6      247.75      250.20     13.62 o 
   3   6   6      289.06      244.94     76.56 o 
   6   6   6      118.34       97.92     41.15 o 
 -11   7   6       15.70        0.99      6.80 o 
  -8   7   6        4.72        4.56      4.25 o 
  -5   7   6       27.37        1.31      3.81 o 
  -2   7   6      113.57      120.96      5.93 o 
   1   7   6      832.44      905.78     20.21 o 
   4   7   6      151.81      182.55     10.21 o 
   7   7   6        3.15       21.19     23.15 o 
 -13   8   6       87.26       99.63      9.79 o 
 -10   8   6       11.58       23.92      9.61 o 
  -7   8   6      821.22      860.16     14.73 o 
  -4   8   6      189.18      191.93     11.85 o 
  -1   8   6      195.35      201.54     16.29 o 
   2   8   6        3.51       10.23      6.03 o 
   5   8   6      301.90      241.86     77.60 o 
 -12   9   6        4.33        9.85      5.63 o 
  -9   9   6       58.11       48.86      6.92 o 
  -6   9   6     1883.72     1835.87     78.67 o 
  -3   9   6      105.46      114.61      8.65 o 
   0   9   6     2036.18     1583.84    544.59 o 
   3   9   6        0.05        7.69      7.69 o 
 -14  10   6       24.54       23.07      7.08 o 
 -11  10   6      167.43      179.18     11.27 o 
  -8  10   6      348.35      347.87     14.56 o 
  -5  10   6      892.51      879.78     44.29 o 
  -2  10   6      927.97      946.57     39.75 o 
   1  10   6      179.39      149.43     54.76 o 
   4  10   6        0.19       22.12      7.63 o 
 -13  11   6       48.82       68.69      9.22 o 
 -10  11   6       22.72       33.55      9.82 o 
  -7  11   6       65.56       46.19      7.67 o 
  -4  11   6      954.03      835.93     25.28 o 
  -1  11   6       70.80       72.74      9.21 o 
   2  11   6       15.36       14.74      8.43 o 
 -12  12   6       79.99       89.58     10.48 o 
  -9  12   6        1.63        5.97      6.53 o 
  -6  12   6      186.48      167.91     10.62 o 
  -3  12   6       25.99       42.81      8.07 o 
   0  12   6       17.45       10.24      8.32 o 
 -11  13   6       25.45       34.65      9.41 o 
  -8  13   6      183.97      189.80     19.55 o 
  -5  13   6        0.12        4.74      7.55 o 
  -2  13   6       85.51       87.48     10.57 o 
 -10  14   6       46.75       46.31      8.75 o 
  -7  14   6        8.84        9.79      7.30 o 
  -4  14   6       12.97        9.32      7.08 o 
  -1   1   7       91.29       61.72     27.49 o 
  -3   2   7       63.56       71.84     22.76 o 
   0   2   7     1920.50     2339.40     46.95 o 
  -5   3   7        9.26       34.22      4.72 o 
  -2   3   7       56.09       91.08     48.59 o 
   1   3   7       46.74       94.14     36.87 o 
  -7   4   7        4.18        1.04      3.92 o 
  -4   4   7     8468.64     8800.09    166.96 o 
  -1   4   7       19.86       11.34      2.45 o 
   2   4   7      341.83      234.10     76.26 o 
  -9   5   7      250.75      256.22     10.20 o 
  -6   5   7     3077.74     3086.89     86.97 o 
  -3   5   7     1496.48     1554.99     42.63 o 
   0   5   7     1173.77      966.24    296.06 o 
   3   5   7      251.31      266.40     76.98 o 
 -11   6   7       72.27       67.62     25.33 o 
  -8   6   7       51.62       63.60      6.14 o 
  -5   6   7       82.19       92.36      7.25 o 
  -2   6   7      651.32      767.64     28.65 o 
   1   6   7      365.37      456.80    138.11 o 
   4   6   7     1062.20      908.61    285.96 o 
 -13   7   7      164.36       94.30     32.81 o 
 -10   7   7       35.86       17.18      6.27 o 
  -7   7   7      167.32      188.47      7.60 o 
  -4   7   7       29.24       33.60      4.58 o 
  -1   7   7       18.39       46.85     10.93 o 
   2   7   7      162.09      160.66     39.63 o 
   5   7   7       70.28       67.27     27.66 o 
 -12   8   7        9.24        8.60      7.05 o 
  -9   8   7      111.95      121.70      7.41 o 
  -6   8   7      984.65      992.46     35.38 o 
  -3   8   7        8.69        9.05      5.15 o 
   0   8   7       31.18       35.25      7.13 o 
   3   8   7       73.13       74.02     24.21 o 
   6   8   7        8.96        6.20      9.67 o 
 -14   9   7        2.76        1.67      7.62 o 
 -11   9   7       54.33       54.09      6.60 o 
  -8   9   7       72.39       58.86      8.09 o 
  -5   9   7      898.80      877.64     23.46 o 
  -2   9   7       68.42       73.48      7.24 o 
   1   9   7      128.27      145.98     12.24 o 
   4   9   7       10.51       11.58      8.05 o 
 -13  10   7       20.82       19.73      6.76 o 
 -10  10   7       13.37       24.05      6.88 o 
  -7  10   7       77.47       83.19      7.83 o 
  -4  10   7       54.97       53.75     13.75 o 
  -1  10   7        0.22        8.13      9.60 o 
   2  10   7      192.47      225.01     15.57 o 
 -12  11   7        1.05       13.11      8.20 o 
  -9  11   7      118.89      109.61      9.09 o 
  -6  11   7       37.42       27.71      6.80 o 
  -3  11   7      333.90      343.94     18.23 o 
   0  11   7      166.85      188.42     12.03 o 
 -11  12   7       21.54       12.57     11.14 o 
  -8  12   7        8.50        8.35      7.15 o 
  -5  12   7        0.02        2.95      6.46 o 
  -2  12   7      122.79      105.06     10.91 o 
   1  12   7        0.10       22.53     12.80 o 
 -10  13   7        0.83        6.33      6.65 o 
  -7  13   7        7.01        2.96      7.21 o 
  -4  13   7        1.75        0.84      7.71 o 
  -1  13   7       41.04       33.56     15.51 o 
  -9  14   7       43.08       47.05      8.44 o 
  -6  14   7       56.96       57.18     12.56 o 
   0   1   8      656.77      768.10    235.03 o 
  -2   2   8      188.31      139.07     43.30 o 
   1   2   8     5963.75     4457.46   2660.51 o 
  -4   3   8     6897.18     6753.11    175.00 o 
  -1   3   8      177.27      358.03    119.45 o 
   2   3   8     2753.06     2265.68    404.58 o 
  -6   4   8     2146.14     2189.61     63.56 o 
  -3   4   8        4.44        0.87      4.59 o 
   0   4   8     1580.80     1084.02    205.76 o 
   3   4   8       31.75       22.91     13.30 o 
  -8   5   8     1865.96     1880.64     85.47 o 
  -5   5   8      500.70      543.39     28.54 o 
  -2   5   8     4800.76     4920.86    132.04 o 
   1   5   8       11.89       56.61      5.47 o 
   4   5   8        0.07        0.22      8.48 o 
 -10   6   8      231.38      221.38     10.37 o 
  -7   6   8     1657.74     1690.93     47.20 o 
  -4   6   8     1438.09     1380.12     29.48 o 
  -1   6   8     1063.35      801.06    252.01 o 
   2   6   8       24.04       42.95      6.01 o 
   5   6   8       88.49       67.31     24.24 o 
 -12   7   8       66.46       55.36      9.07 o 
  -9   7   8      139.30      123.19      8.68 o 
  -6   7   8       25.06       22.93      5.00 o 
  -3   7   8       50.07       33.83      7.71 o 
   0   7   8       60.39       47.52     16.43 o 
   3   7   8      144.63      117.89     31.85 o 
   6   7   8      224.77      184.19     66.79 o 
 -14   8   8       57.90       60.03     22.49 o 
 -11   8   8       48.93       41.99      7.55 o 
  -8   8   8     1191.20     1219.15     16.34 o 
  -5   8   8      305.64      318.44     14.34 o 
  -2   8   8      787.41      837.53     23.65 o 
   1   8   8        0.54       11.50     12.86 o 
   4   8   8        0.71        2.49      6.93 o 
 -13   9   8       16.17       16.08      8.44 o 
 -10   9   8        2.03        6.09      5.59 o 
  -7   9   8       10.01        2.22      6.48 o 
  -4   9   8     1007.52      945.23     30.61 o 
  -1   9   8      423.21      489.05     19.95 o 
   2   9   8      331.55      271.12     91.71 o 
   5   9   8       11.05       14.55     18.76 o 
 -12  10   8       24.02       29.49     12.88 o 
  -9  10   8      155.26      173.96      9.17 o 
  -6  10   8       71.62       70.16      7.60 o 
  -3  10   8      168.13      197.46     10.77 o 
   0  10   8      279.04      295.74     13.85 o 
   3  10   8       25.37       38.90     10.42 o 
 -11  11   8       81.46       86.30      9.93 o 
  -8  11   8      576.14      552.59     24.40 o 
  -5  11   8       43.94       55.14      9.12 o 
  -2  11   8      904.97      927.95     43.66 o 
   1  11   8       16.77       22.73      9.85 o 
 -10  12   8       63.49       65.34      7.86 o 
  -7  12   8        6.26       12.90      6.96 o 
  -4  12   8       32.27       31.10      7.39 o 
  -1  12   8      155.48      150.50     11.85 o 
  -9  13   8       33.47       40.21      8.21 o 
  -6  13   8       82.48       60.68      8.58 o 
  -3  13   8       18.22       20.41      9.10 o 
  -8  14   8       16.84       16.92      9.70 o 
  -5  14   8       62.51       62.08      8.91 o 
   0   0   9    23629.33    22474.02    399.80 o 
   1   1   9     2703.34     2222.78    666.99 o 
  -1   2   9        3.86       36.91     13.83 o 
   2   2   9     3811.50     4356.96    100.21 o 
  -3   3   9       29.31       69.22      4.42 o 
   0   3   9        1.92        8.84      8.55 o 
   3   3   9       31.70       37.73      6.10 o 
  -5   4   9     5617.32     5453.22    178.14 o 
  -2   4   9      543.03      381.07    117.28 o 
   1   4   9     5653.73     6428.41   1142.74 o 
   4   4   9      727.03      794.00     43.52 o 
  -7   5   9       34.40       22.64      4.73 o 
  -4   5   9       20.54       42.31      6.94 o 
  -1   5   9      108.24      157.05      6.07 o 
   2   5   9       34.42       27.58     11.17 o 
   5   5   9      933.48     1065.88     43.67 o 
  -9   6   9       61.62       62.38     13.26 o 
  -6   6   9     4763.19     4547.74    121.40 o 
  -3   6   9       12.62       30.29      3.66 o 
   0   6   9       88.59       65.19      6.87 o 
   3   6   9        4.17        7.38      5.66 o 
   6   6   9      564.38      589.43     19.66 o 
 -11   7   9       28.46       14.71      7.69 o 
  -8   7   9        0.04        4.77      5.25 o 
  -5   7   9      892.03      886.76     26.19 o 
  -2   7   9       99.46       90.64      8.93 o 
   1   7   9      254.41      285.18     13.14 o 
   4   7   9        1.23        0.36      7.45 o 
   7   7   9        9.32       10.59     18.54 o 
 -13   8   9      130.93      138.34     48.89 o 
 -10   8   9       11.77        0.63      6.13 o 
  -7   8   9      152.24      164.44      9.02 o 
  -4   8   9      598.33      599.36     14.16 o 
  -1   8   9      359.19      290.66     91.37 o 
   2   8   9       45.71       50.72      7.97 o 
   5   8   9        5.93        9.24      8.47 o 
 -12   9   9       12.95       16.34      9.96 o 
  -9   9   9       35.10       32.00      5.81 o 
  -6   9   9        1.23        0.72      5.54 o 
  -3   9   9      429.84      384.42     16.34 o 
   0   9   9      241.12      225.02     71.77 o 
   3   9   9      120.01      125.14     10.95 o 
 -11  10   9        2.97        3.75      6.11 o 
  -8  10   9      272.23      250.85     80.68 o 
  -5  10   9       35.08       28.20      7.51 o 
  -2  10   9      429.32      436.58     22.51 o 
   1  10   9      100.22      119.45     16.94 o 
 -13  11   9        2.93        1.63     11.68 o 
 -10  11   9      293.59      274.54     11.91 o 
  -7  11   9       11.44        8.08      6.99 o 
  -4  11   9      258.25      239.53     11.45 o 
  -1  11   9       73.88       86.63     10.89 o 
   2  11   9       46.81       40.41     16.69 o 
 -12  12   9       42.30       44.96      8.53 o 
  -9  12   9       22.47       36.26      7.86 o 
  -6  12   9        1.41        2.10      6.40 o 
  -3  12   9       91.42       77.71     10.73 o 
   0  12   9        2.03        8.31      8.31 o 
 -11  13   9       35.98       55.23     16.90 o 
  -8  13   9        9.96        5.44     14.40 o 
  -5  13   9        0.90        7.80      7.80 o 
  -2  13   9       26.68        3.36     15.20 o 
  -7  14   9       54.28       42.53     16.04 o 
  -1   1  10      104.40      280.34     87.58 o 
  -3   2  10      647.73      696.54     21.05 o 
   0   2  10        0.89       79.17      4.79 o 
  -5   3  10        0.21       18.13     10.46 o 
  -2   3  10       60.15       57.07     21.34 o 
   1   3  10      289.68      373.88    224.35 o 
  -7   4  10      604.58      568.37     22.44 o 
  -4   4  10       23.79       27.37      4.55 o 
  -1   4  10       19.17       46.30     18.19 o 
   2   4  10       81.13       47.16     14.36 o 
  -9   5  10      531.92      512.34     14.87 o 
  -6   5  10       19.97       18.57      6.32 o 
  -3   5  10        2.30       19.24      5.69 o 
   0   5  10      481.18      326.42    129.63 o 
   3   5  10      245.06      215.00     73.06 o 
 -11   6  10        9.65       17.25      7.47 o 
  -8   6  10     1797.95     1744.96     86.62 o 
  -5   6  10       37.63       57.75      6.49 o 
  -2   6  10     1893.69     1926.21    358.67 o 
   1   6  10      116.37       85.99     32.36 o 
   4   6  10      204.40      233.23     12.73 o 
 -13   7  10        0.66       19.67      8.85 o 
 -10   7  10      188.90      150.87      9.45 o 
  -7   7  10      340.79      336.51     20.74 o 
  -4   7  10      221.80      241.17     10.16 o 
  -1   7  10       81.01       87.37      8.19 o 
   2   7  10       20.41       20.26     12.52 o 
   5   7  10        9.57        3.11      7.55 o 
 -12   8  10        4.26        4.85      7.99 o 
  -9   8  10      469.51      432.70     30.70 o 
  -6   8  10       88.39       81.45      6.62 o 
  -3   8  10      196.57      176.20     13.21 o 
   0   8  10        0.03        7.11      7.11 o 
   3   8  10        0.46        6.32      8.20 o 
 -11   9  10        4.05        2.47      7.50 o 
  -8   9  10       94.69       80.68      6.99 o 
  -5   9  10      502.10      518.02     14.19 o 
  -2   9  10       12.01       15.87      7.34 o 
   1   9  10        4.63        8.00      8.00 o 
   4   9  10        1.87        3.13      8.36 o 
 -13  10  10       13.43       22.35      7.48 o 
 -10  10  10       67.20       70.88      7.56 o 
  -7  10  10        2.51        1.66      6.62 o 
  -4  10  10        9.10        3.07      6.69 o 
  -1  10  10      540.63      513.44     17.92 o 
   2  10  10       99.08      102.63     12.94 o 
 -12  11  10       30.58       30.73      7.61 o 
  -9  11  10       11.74        4.24      7.68 o 
  -6  11  10      391.91      369.92     13.33 o 
  -3  11  10        3.07        0.65      9.08 o 
   0  11  10      188.10      235.73     25.32 o 
 -11  12  10        1.95        4.71      7.68 o 
  -8  12  10        2.02        0.37      7.29 o 
  -5  12  10        8.80       18.17      7.12 o 
  -2  12  10        2.84        7.90     15.83 o 
 -10  13  10        2.73        5.26      9.84 o 
  -7  13  10        0.55        8.47      8.47 o 
  -4  13  10        8.32       16.85      8.73 o 
   0   1  11      161.61       64.03     46.84 o 
  -2   2  11     3665.95     3509.22     48.13 o 
   1   2  11      279.73      203.81    130.46 o 
  -4   3  11      124.97      155.48      6.84 o 
  -1   3  11      517.68      267.44      9.96 o 
   2   3  11       59.45      122.50     41.24 o 
  -6   4  11     1409.91     1529.06     71.82 o 
  -3   4  11     1514.24     1249.24    374.27 o 
   0   4  11     1329.76     1104.54    338.54 o 
   3   4  11      317.42      247.74     98.54 o 
  -8   5  11      885.50      886.04     28.65 o 
  -5   5  11     1918.76     1945.67     48.19 o 
  -2   5  11     1023.19      943.23    288.37 o 
   1   5  11      806.27      978.49     26.61 o 
   4   5  11       94.67       68.23     30.65 o 
 -10   6  11      519.22      513.80     34.76 o 
  -7   6  11     1836.03     1667.92     93.11 o 
  -4   6  11     1864.35     1694.36     53.03 o 
  -1   6  11     2284.15     1942.36    697.49 o 
   2   6  11       67.25      115.78      7.84 o 
   5   6  11       12.68        3.09      7.30 o 
 -12   7  11       63.16       64.39     14.94 o 
  -9   7  11       20.68       26.03      6.00 o 
  -6   7  11      716.99      721.12     15.19 o 
  -3   7  11      663.87      714.44     13.58 o 
   0   7  11       54.25       26.52     18.93 o 
   3   7  11       13.54       22.65     13.93 o 
   6   7  11       77.04       97.97     32.61 o 
 -11   8  11       49.28       54.78      8.43 o 
  -8   8  11      262.59      271.85     11.43 o 
  -5   8  11       78.64       80.95     10.03 o 
  -2   8  11      102.18      111.07     12.04 o 
   1   8  11      153.62      141.59     56.34 o 
   4   8  11       37.30       46.72      8.17 o 
 -13   9  11       40.48       53.22     14.93 o 
 -10   9  11      223.62      204.86     20.00 o 
  -7   9  11       65.32       58.85      8.32 o 
  -4   9  11      129.59      146.22     13.45 o 
  -1   9  11      168.65      195.95     12.50 o 
   2   9  11        8.73        8.28      8.17 o 
 -12  10  11        0.90        1.22      7.59 o 
  -9  10  11       14.58       25.03      6.60 o 
  -6  10  11       83.12       96.08      8.92 o 
  -3  10  11      179.57      223.70     12.17 o 
   0  10  11      166.59      181.53     12.81 o 
 -11  11  11       83.02       94.20      8.53 o 
  -8  11  11      194.57      227.49     32.98 o 
  -5  11  11      159.47      184.75     17.72 o 
  -2  11  11        5.92        8.44      8.57 o 
   1  11  11      258.68      247.71     14.29 o 
 -10  12  11       98.09       75.38     10.46 o 
  -7  12  11       29.27       25.33      7.56 o 
  -4  12  11      119.32      131.51     11.69 o 
  -1  12  11        6.16       16.95      9.79 o 
  -9  13  11        4.92        9.15     11.48 o 
  -6  13  11        0.98        1.12      8.51 o 
   0   0  12      247.09       11.17      5.25 o 
   1   1  12     1665.57     2015.17     42.72 o 
  -1   2  12        0.15        0.76      3.87 o 
   2   2  12      182.13       84.57     62.70 o 
  -3   3  12     1047.15     1096.63     29.06 o 
   0   3  12        8.39        5.20      5.20 o 
   3   3  12      251.21      240.69     25.65 o 
  -5   4  12     3402.25     3416.66     86.32 o 
  -2   4  12      136.39      144.50     46.59 o 
   1   4  12      446.50      443.76     20.33 o 
   4   4  12       67.32       75.76     17.41 o 
  -7   5  12     1904.11     1990.20     65.20 o 
  -4   5  12      651.77      701.68     14.23 o 
  -1   5  12     1220.29     1290.37    373.80 o 
   2   5  12       40.11       39.54     11.35 o 
   5   5  12        9.39        1.29      6.73 o 
  -9   6  12      144.73      149.43     10.86 o 
  -6   6  12      131.46      101.60      8.99 o 
  -3   6  12       72.70       51.10     24.28 o 
   0   6  12       34.58       17.80      8.92 o 
   3   6  12       11.25        3.38     11.66 o 
   6   6  12       54.21       64.23      9.58 o 
 -11   7  12       28.16       24.33      7.91 o 
  -8   7  12      103.34       96.12      8.95 o 
  -5   7  12      177.76      189.28      9.83 o 
  -2   7  12      413.71      441.26     12.12 o 
   1   7  12        0.83        2.01      6.58 o 
   4   7  12       12.78       19.40      7.99 o 
 -10   8  12       38.86       13.34      7.31 o 
  -7   8  12       20.58       24.42     10.87 o 
  -4   8  12      184.75      202.65      9.05 o 
  -1   8  12      268.68      228.39     77.00 o 
   2   8  12       39.79       51.87      8.81 o 
 -12   9  12       65.52       82.84      8.95 o 
  -9   9  12      429.85      358.65     19.34 o 
  -6   9  12       33.73       27.33      8.39 o 
  -3   9  12      464.66      504.10     16.24 o 
   0   9  12      124.20      172.01     14.74 o 
   3   9  12       12.62        9.54      8.48 o 
 -11  10  12       16.01        2.38      7.04 o 
  -8  10  12       25.54       32.46      6.59 o 
  -5  10  12       27.00       21.35      9.27 o 
  -2  10  12       37.51       45.24      9.17 o 
   1  10  12      186.34      194.16     12.80 o 
 -10  11  12      147.87      179.71      9.98 o 
  -7  11  12      105.47      101.95      8.76 o 
  -4  11  12        1.24        1.74      8.45 o 
  -1  11  12       18.54       12.40      8.77 o 
  -9  12  12       53.62       38.45      8.20 o 
  -6  12  12        0.16        1.37      7.51 o 
  -3  12  12       79.37       94.23     20.02 o 
  -1   1  13      496.07      532.98    155.64 o 
  -3   2  13      230.14      219.38     69.87 o 
   0   2  13     1012.83     1078.91     17.12 o 
  -5   3  13       30.82       37.23     14.08 o 
  -2   3  13       17.83       13.99      5.77 o 
   1   3  13      129.49       71.91     18.03 o 
  -7   4  13      121.88      136.59     10.99 o 
  -4   4  13        4.48        1.38      5.51 o 
  -1   4  13      705.79      659.90    182.44 o 
   2   4  13        2.13       12.75      6.39 o 
  -9   5  13       30.89       34.41     11.36 o 
  -6   5  13      690.67      565.54     17.97 o 
  -3   5  13     1006.71      906.19    272.79 o 
   0   5  13        5.84        4.22      6.42 o 
   3   5  13      398.99      392.94     17.46 o 
 -11   6  13        2.84        9.28      7.29 o 
  -8   6  13      409.75      424.57     13.87 o 
  -5   6  13        1.63        2.46      6.46 o 
  -2   6  13      250.41      163.80     51.12 o 
   1   6  13      487.28      422.74    162.29 o 
   4   6  13       20.09        1.93      7.78 o 
 -10   7  13      145.62      130.21      9.07 o 
  -7   7  13      122.19      141.55     13.66 o 
  -4   7  13       56.98       80.83      7.95 o 
  -1   7  13        1.66       16.15      7.19 o 
   2   7  13        6.24        5.84      7.38 o 
   5   7  13        0.10        9.56      7.77 o 
 -12   8  13        4.61       18.82      7.55 o 
  -9   8  13       86.52       89.90     14.16 o 
  -6   8  13      101.42      103.55      7.88 o 
  -3   8  13        3.23       14.77      5.86 o 
   0   8  13        0.69        7.81      8.23 o 
   3   8  13       12.11       12.22      8.59 o 
 -11   9  13       99.18       94.63      8.70 o 
  -8   9  13        0.01       13.93      6.26 o 
  -5   9  13       95.76       76.66      7.22 o 
  -2   9  13       11.75       11.34      7.89 o 
   1   9  13        6.85        0.16     11.07 o 
 -10  10  13        1.86       10.84      7.95 o 
  -7  10  13        0.46        4.26      5.35 o 
  -4  10  13        4.55        3.09      7.60 o 
  -1  10  13        0.01        3.18      8.18 o 
  -9  11  13        9.33        6.67      7.32 o 
  -6  11  13       39.96       33.76     11.06 o 
  -3  11  13       24.67       43.71      9.61 o 
  -8  12  13       20.77       22.05      7.60 o 
  -5  12  13        7.72        1.69     10.15 o 
   0   1  14      153.82       38.78     19.29 o 
  -2   2  14      188.17      242.57     73.64 o 
   1   2  14      845.52      603.28    362.79 o 
  -4   3  14     1378.98     1248.98    378.02 o 
  -1   3  14      842.96      756.08    234.18 o 
   2   3  14      778.62      775.45    229.54 o 
  -6   4  14      327.57      304.17     11.36 o 
  -3   4  14      745.17      866.77     29.75 o 
   0   4  14      521.36      614.18     15.74 o 
   3   4  14      143.40      105.20     36.78 o 
  -8   5  14        7.34       21.22      6.82 o 
  -5   5  14     1226.35     1270.85     38.57 o 
  -2   5  14      994.96     1109.04    341.08 o 
   1   5  14      883.01      850.40    264.43 o 
   4   5  14       60.75       81.53     10.26 o 
 -10   6  14      141.53      156.78      9.36 o 
  -7   6  14      936.31      899.49     18.58 o 
  -4   6  14      267.77      289.27     24.35 o 
  -1   6  14      489.92      384.06    116.82 o 
   2   6  14      179.24      224.49     51.85 o 
   5   6  14       24.04       30.80      8.22 o 
 -12   7  14        4.76       21.05      9.32 o 
  -9   7  14      769.32      687.10     30.75 o 
  -6   7  14        8.14       12.68      5.86 o 
  -3   7  14      570.25      549.98    170.04 o 
   0   7  14      312.50      325.37     66.33 o 
   3   7  14        9.39        3.34      7.63 o 
 -11   8  14       22.09       24.90      6.58 o 
  -8   8  14        5.47       14.79      7.28 o 
  -5   8  14        5.02        3.80      5.86 o 
  -2   8  14        0.69        0.74      6.24 o 
   1   8  14      182.70      195.62     16.77 o 
 -10   9  14      531.31      479.07     16.74 o 
  -7   9  14       95.73      106.87     10.88 o 
  -4   9  14      150.91      137.47      9.75 o 
  -1   9  14        2.81        1.25      8.56 o 
   2   9  14       39.42       33.97     10.20 o 
  -9  10  14        1.35        8.49      6.37 o 
  -6  10  14       14.05       19.87      6.39 o 
  -3  10  14      131.13      190.33     12.60 o 
   0  10  14       12.96       24.70     13.93 o 
  -8  11  14        5.75        8.95      6.40 o 
  -5  11  14      223.51      221.16     16.73 o 
  -2  11  14       13.34       32.03      9.81 o 
  -7  12  14      101.76      102.62      9.72 o 
   0   0  15      454.21      325.17     17.62 o 
   1   1  15      223.75      334.43     11.21 o 
  -1   2  15       52.97       36.49     12.88 o 
   2   2  15       24.89       44.29     22.50 o 
  -3   3  15      106.69      127.68     43.44 o 
   0   3  15       78.42       49.32     26.87 o 
   3   3  15        5.22        1.35      8.33 o 
  -5   4  15      620.25      605.19    185.79 o 
  -2   4  15      581.04      491.35    152.45 o 
   1   4  15       74.17      135.15     41.76 o 
   4   4  15       31.63       31.23      8.22 o 
  -7   5  15      123.04      103.66     34.51 o 
  -4   5  15     2117.67     2330.99     71.70 o 
  -1   5  15      196.79      146.61     51.72 o 
   2   5  15      123.75       67.51     38.60 o 
   5   5  15        0.01        5.95      6.28 o 
  -9   6  15      117.85       92.02     29.97 o 
  -6   6  15       26.14       31.79      7.71 o 
  -3   6  15        0.89       14.40      6.93 o 
   0   6  15      284.34      276.74     93.05 o 
   3   6  15       71.80       42.99      7.14 o 
 -11   7  15        3.21       11.26      6.31 o 
  -8   7  15       94.81       89.69     17.89 o 
  -5   7  15      302.58      286.77     12.30 o 
  -2   7  15       51.20       37.00     16.34 o 
   1   7  15        5.54       13.76      7.46 o 
   4   7  15        5.26       13.73      8.13 o 
 -10   8  15       46.02       72.01     14.21 o 
  -7   8  15        0.07        2.23      6.74 o 
  -4   8  15       16.35       19.83     14.69 o 
  -1   8  15       16.69       15.84      6.86 o 
   2   8  15        0.03        7.74      7.74 o 
  -9   9  15       29.53       33.38      7.39 o 
  -6   9  15        0.69        5.24      8.86 o 
  -3   9  15        8.45        8.30      7.10 o 
   0   9  15      174.29      172.43     13.33 o 
  -8  10  15        0.50        0.49      9.31 o 
  -5  10  15      125.72      164.25     13.45 o 
  -2  10  15       21.82       18.88      9.53 o 
  -7  11  15        1.44        5.56      8.70 o 
  -4  11  15      119.16      126.48     12.36 o 
  -1   1  16      322.15      150.05     50.61 o 
  -3   2  16       86.26      124.72      8.43 o 
   0   2  16      197.51      238.85     76.25 o 
  -5   3  16        3.36       25.63      8.05 o 
  -2   3  16       99.53       70.88      6.72 o 
   1   3  16      529.22      576.71    183.65 o 
  -7   4  16       78.16       30.66      8.23 o 
  -4   4  16      791.83      686.32    217.86 o 
  -1   4  16       72.73       49.08     15.42 o 
   2   4  16        3.96        3.62     21.07 o 
  -9   5  16       38.11       18.59     12.78 o 
  -6   5  16        6.35        9.93      8.54 o 
  -3   5  16      197.89      181.27     64.28 o 
   0   5  16      448.35      406.40    145.35 o 
   3   5  16       24.71        1.44      9.77 o 
 -11   6  16       99.20       88.98     11.64 o 
  -8   6  16        2.91        3.64      8.52 o 
  -5   6  16      209.95      157.71     52.24 o 
  -2   6  16       99.82      141.31     54.82 o 
   1   6  16      167.46      120.62     40.45 o 
   4   6  16       51.60       25.97      7.44 o 
 -10   7  16       41.74       39.55      8.76 o 
  -7   7  16      363.25      342.56     15.91 o 
  -4   7  16      187.10      181.13     55.71 o 
  -1   7  16        0.22        7.86      7.86 o 
   2   7  16       62.33       35.78      7.88 o 
  -9   8  16        5.44        2.71      6.99 o 
  -6   8  16       35.21       37.71      7.68 o 
  -3   8  16        0.01        9.47      7.44 o 
   0   8  16        6.16       11.29      7.03 o 
  -8   9  16       63.16       46.07      8.87 o 
  -5   9  16       56.84       52.55      9.05 o 
  -2   9  16       18.28       26.63      7.28 o 
   1   9  16        0.01        3.14     10.48 o 
  -7  10  16       22.61       21.31      7.81 o 
  -4  10  16       21.05       33.87     10.84 o 
  -1  10  16        5.23        6.57     10.94 o 
  -6  11  16        2.09       11.32      6.51 o 
   0   1  17      189.92      122.16     79.25 o 
  -2   2  17       93.00       98.69      9.45 o 
   1   2  17      550.15      395.69    256.76 o 
  -4   3  17      398.49      353.25    110.26 o 
  -1   3  17      364.90      391.12     13.19 o 
   2   3  17      255.13      199.10    106.07 o 
  -6   4  17        2.91        5.03      6.03 o 
  -3   4  17       56.29       52.27      7.67 o 
   0   4  17     1352.92     1372.94    434.19 o 
   3   4  17       14.37       26.81      9.58 o 
  -8   5  17       64.49       94.53      8.23 o 
  -5   5  17       22.80        8.88      6.17 o 
  -2   5  17      988.18      968.89    296.24 o 
   1   5  17      182.24      215.02     72.04 o 
   4   5  17      115.30       95.48     10.42 o 
 -10   6  17      153.54      139.62     44.14 o 
  -7   6  17      289.56      231.29     78.36 o 
  -4   6  17      533.36      509.19    161.30 o 
  -1   6  17      104.66      147.98     12.37 o 
   2   6  17      134.90      150.37     11.33 o 
  -9   7  17       57.70       59.84     30.50 o 
  -6   7  17      252.37      255.25     12.22 o 
  -3   7  17       21.99       10.20     10.54 o 
   0   7  17       74.19       55.88     25.41 o 
   3   7  17        6.03       16.03      7.26 o 
  -8   8  17       75.62       73.84      9.03 o 
  -5   8  17       56.30       60.22      9.87 o 
  -2   8  17       50.70       71.20     11.33 o 
   1   8  17        5.62        4.92     12.12 o 
  -7   9  17       28.03       41.05      8.15 o 
  -4   9  17       63.77       71.98     21.94 o 
  -1   9  17       18.47       39.08     14.08 o 
  -6  10  17       18.27       30.20      8.45 o 
  -3  10  17       27.00       38.83     16.51 o 
   0   0  18       23.03        0.00     10.93 o 
   1   1  18        4.44        0.89      6.08 o 
  -1   2  18        2.61        7.97      6.59 o 
   2   2  18      443.81      477.34     23.66 o 
  -3   3  18        0.34       16.16      6.35 o 
   0   3  18       34.97       38.31     22.38 o 
   3   3  18       32.52       47.46     11.86 o 
  -5   4  18        0.01        6.67      6.67 o 
  -2   4  18      159.53      158.88     10.63 o 
   1   4  18      350.77      422.35    135.84 o 
   4   4  18        5.37       10.61      8.09 o 
  -7   5  18        0.99        1.10      6.51 o 
  -4   5  18      123.29      123.69     46.74 o 
  -1   5  18      217.06      197.98     55.18 o 
   2   5  18       27.37       31.13     12.45 o 
  -9   6  18        8.28        8.07      7.09 o 
  -6   6  18      253.42      217.91     11.58 o 
  -3   6  18       19.24        5.03      9.68 o 
   0   6  18       78.99       30.46     12.79 o 
   3   6  18        6.90        4.36      7.47 o 
  -8   7  18        9.00        8.45      6.72 o 
  -5   7  18       10.67        6.30      7.48 o 
  -2   7  18       53.49       49.00     11.49 o 
   1   7  18       18.07        9.74     10.00 o 
  -7   8  18        6.59        0.21      7.00 o 
  -4   8  18       17.86       16.56      9.52 o 
  -1   8  18        2.80       10.36     10.36 o 
  -6   9  18       20.40        7.96      8.32 o 
  -3   9  18        8.63       16.94     12.90 o 
  -1   1  19      383.29      316.36    105.58 o 
  -3   2  19       68.32       67.20      9.05 o 
   0   2  19      278.36      266.71     15.18 o 
  -5   3  19        0.01        1.69      7.41 o 
  -2   3  19      112.46      114.61     36.43 o 
   1   3  19       52.82       32.52     17.96 o 
  -7   4  19       65.41       72.85      8.29 o 
  -4   4  19        0.08        1.40     10.30 o 
  -1   4  19       15.17        0.39      8.22 o 
   2   4  19      125.83       76.59     29.71 o 
  -6   5  19       18.79       22.07      8.67 o 
  -3   5  19       15.31        8.12      8.12 o 
   0   5  19       13.60        0.18      9.16 o 
   3   5  19       75.10       78.46     12.99 o 
  -8   6  19       64.87       88.03      8.65 o 
  -5   6  19       13.12        6.34      7.46 o 
  -2   6  19      537.81      742.17     21.20 o 
   1   6  19       40.39       35.08     19.63 o 
  -7   7  19        1.52        7.48      7.28 o 
  -4   7  19      273.19      245.03     92.32 o 
  -1   7  19        2.04       14.43      9.57 o 
  -6   8  19       68.72       60.87      8.62 o 
  -3   8  19       44.99       77.51     10.50 o 
   0   1  20      364.57      369.62     16.91 o 
  -2   2  20      156.28      140.66     10.24 o 
   1   2  20      254.29      353.29     14.65 o 
  -4   3  20        2.03        7.59      7.14 o 
  -1   3  20       76.33       60.48      9.17 o 
   2   3  20        1.20       11.11      7.93 o 
  -6   4  20      107.47       97.40     32.39 o 
  -3   4  20        5.12        3.97      7.24 o 
   0   4  20      351.61      346.13     16.17 o 
   3   4  20       89.27       78.38     10.90 o 
  -5   5  20        0.41       10.30      6.27 o 
  -2   5  20      101.79      149.68     12.25 o 
   1   5  20      183.95      168.22     55.68 o 
  -7   6  20       69.49       72.98     21.39 o 
  -4   6  20      284.06      317.91     16.89 o 
  -1   6  20      272.07      374.62     17.39 o 
  -6   7  20       19.05       13.46      7.14 o 
  -3   7  20      187.83      175.43     60.04 o 
   0   0  21        6.42       12.71     12.18 o 
   1   1  21        2.35        9.46      7.50 o 
  -1   2  21       14.71        4.75      7.62 o 
   2   2  21        2.16        0.28      7.32 o 
  -3   3  21        3.89       10.38      7.29 o 
   0   3  21       69.78       67.63     27.07 o 
   3   3  21        2.19        1.67      7.99 o 
  -5   4  21        0.97        1.58      6.38 o 
  -2   4  21       22.46       17.90     11.20 o 
   1   4  21       99.43       86.85     31.30 o 
  -4   5  21        2.24       10.24      7.09 o 
  -1   5  21      253.84      287.84     15.14 o 
  -6   6  21        3.96       11.24     11.24 o 
  -3   6  21       67.43       35.72     10.70 o 
  -1   1  22      196.16      192.39     12.02 o 
  -3   2  22       63.62       77.55      8.80 o 
   0   2  22       68.98       54.48     22.26 o 
  -5   3  22       35.77       28.75      7.54 o 
  -2   3  22       73.98       99.54      9.49 o 
   1   3  22        0.64        9.76      8.06 o 
  -4   4  22       74.37       53.26      8.69 o 
  -1   4  22       12.55       30.90     11.05 o 
  -3   5  22       28.94       35.28     18.09 o 
   0   1  23      211.16      171.52     12.11 o 
  -2   2  23       28.33       68.23      8.78 o 
   1   2  23       73.52       66.78     13.42 o 
  -1   3  23       37.36       57.40     19.53 o 
                                                 
